# Supplementary material for: The aluminoarsenate Na1.67K1.33Al3(AsO4)4
Source: Acta Crystallogr Sect E Struct Rep Online. 2013 Dec 24;70(Pt 1):i6. doi: 10.1107/S1600536813033850 (PMC3914036; doi:10.1107/S1600536813033850)
Supplement: Supplementary file 1 [file e-70-000i6-sup1.cif]

##############################################################################
#                                                                            #
# This CIF contains the data in a paper accepted for publication in          #
# Acta Crystallographica Section E. It conforms to the requirements of       #
# Notes for Authors for Acta Crystallographica Section E, and has been       #
# peer reviewed under the auspices of the IUCr Commission on Journals.       #
#                                                                            #
# Full details of the Crystallographic Information File format               #
# are given in the paper "The Crystallographic Information File (CIF):       #
# a New Standard Archive File for Crystallography" by S. R. Hall, F. H.      #
# Allen and I. D. Brown [Acta Cryst. (1991), A47, 655-685].                  #
#                                                                            #
# The current version of the core CIF dictionary is obtainable from          #
# ftp://ftp.iucr.org/pub/cif_core.dic.                                       #
#                                                                            #
# Software is freely available for graphical display of the structure(s)     #
# in this CIF. For information consult the CIF software page                 #
# http://www.iucr.org/resources/cif/software.                                #
#                                                                            #
# This file may be used for bona fide research purposes within the           #
# scientific community so long as proper attribution is given to the journal # 
# article from which it was obtained.                                        #
#                                                                            #
##############################################################################
data_I
_database_code_depnum_ccdc_archive 'CCDC 977083'
_audit_creation_method     SHELXL-97
_chemical_name_systematic
;
Sodium potassium trialuminium tetrakis(orthoarsenate)
;
_chemical_name_common     ?
_chemical_formula_moiety     ?
_chemical_formula_sum     'Al3 As4 K1.33 Na1.67 O16'
_chemical_formula_iupac     'Na1.67 K1.33 Al3 (As O4)4'
_chemical_formula_weight     726.95
_chemical_melting_point     ?
_symmetry_cell_setting     orthorhombic
_symmetry_space_group_name_H-M     'C m c e'
_symmetry_space_group_name_hall     '-C 2bc 2'
loop_
    _symmetry_equiv_pos_as_xyz
    'x, y, z'
    '-x, -y+1/2, z+1/2'
    'x, -y, -z'
    '-x+1/2, y, -z+1/2'
    'x+1/2, y+1/2, z'
    '-x+1/2, -y+1, z+1/2'
    'x+1/2, -y+1/2, -z'
    '-x+1, y+1/2, -z+1/2'
    '-x, -y, -z'
    'x, y-1/2, -z-1/2'
    '-x, y, z'
    'x-1/2, -y, z-1/2'
    '-x+1/2, -y+1/2, -z'
    'x+1/2, y, -z-1/2'
    '-x+1/2, y+1/2, z'
    'x, -y+1/2, z-1/2'
_cell_length_a     10.4930(10)
_cell_length_b     20.395(4)
_cell_length_c     6.335(4)
_cell_angle_alpha     90.00
_cell_angle_beta     90.00
_cell_angle_gamma     90.00
_cell_volume     1355.7(9)
_cell_formula_units_Z     4
_cell_measurement_reflns_used     25
_cell_measurement_theta_min     3.8
_cell_measurement_theta_max     27
_cell_measurement_temperature     293(2)
_exptl_crystal_description     plate
_exptl_crystal_colour     colourless
_exptl_crystal_size_max     0.40
_exptl_crystal_size_mid     0.10
_exptl_crystal_size_min     0.07
_exptl_crystal_density_diffrn     3.563
_exptl_crystal_density_meas     ?
_exptl_crystal_density_method     'not measured'
_exptl_crystal_F_000     1370.4
_exptl_absorpt_coefficient_mu     10.529
_exptl_absorpt_correction_type     psi-scan
_exptl_absorpt_process_details     '(North <i>et al.</i>, 1968)'
_exptl_absorpt_correction_T_min     0.1300
_exptl_absorpt_correction_T_max     0.3323
_exptl_special_details     ?
_diffrn_ambient_temperature     293(2)
_diffrn_radiation_type     MoK\a
_diffrn_radiation_wavelength     0.71073
_diffrn_radiation_source     'fine-focus sealed tube'
_diffrn_radiation_monochromator     graphite
_diffrn_measurement_device_type     'Enraf--Nonius CAD-4'
_diffrn_measurement_method     \w/2\q
_diffrn_detector_area_resol_mean     ?
_diffrn_reflns_number     1723
_diffrn_reflns_av_R_equivalents     0.0617
_diffrn_reflns_av_sigmaI/netI     0.0488
_diffrn_reflns_theta_min     3.79
_diffrn_reflns_theta_max     26.97
_diffrn_reflns_theta_full     26.97
_diffrn_measured_fraction_theta_max     0.999
_diffrn_measured_fraction_theta_full     0.999
_diffrn_reflns_limit_h_min     -13
_diffrn_reflns_limit_h_max     1
_diffrn_reflns_limit_k_min     -26
_diffrn_reflns_limit_k_max     1
_diffrn_reflns_limit_l_min     -8
_diffrn_reflns_limit_l_max     8
_diffrn_standards_number     2
_diffrn_standards_interval_count     ?
_diffrn_standards_interval_time     120
_diffrn_standards_decay_%     1.06
_refine_special_details
;
Refinement of <i>F</i>^2^ against ALL reflections. The weighted <i>R</i>-factor
<i>wR</i> and goodness of fit <i>S</i> are based on <i>F</i>^2^, conventional
<i>R</i>-factors <i>R</i> are based on <i>F</i>, with <i>F</i> set to zero for
negative <i>F</i>^2^. The threshold expression of <i>F</i>^2^ >
\s(<i>F</i>^2^) is used only for calculating <i>R</i>-factors(gt) <i>etc</i>.
and is not relevant to the choice of reflections for refinement.
<i>R</i>-factors based on <i>F</i>^2^ are statistically about twice as large
as those based on <i>F</i>, and <i>R</i>- factors based on ALL data will be
even larger.
;
_reflns_number_total     780
_reflns_number_gt     717
_reflns_threshold_expression     I>2sigma(I)
_refine_ls_structure_factor_coef     Fsqd
_refine_ls_matrix_type     full
_refine_ls_R_factor_all     0.0409
_refine_ls_R_factor_gt     0.0379
_refine_ls_wR_factor_gt     0.1095
_refine_ls_wR_factor_ref     0.1118
_refine_ls_goodness_of_fit_ref     1.150
_refine_ls_restrained_S_all     1.149
_refine_ls_number_reflns     780
_refine_ls_number_parameters     84
_refine_ls_number_restraints     1
_refine_ls_weighting_scheme     calc
_refine_ls_weighting_details
         'calc w=1/[\s^2^(Fo^2^)+(0.0727P)^2^+0.5867P] where P=(Fo^2^+2Fc^2^)/3'
_atom_sites_solution_primary     direct
_atom_sites_solution_secondary     difmap
_refine_ls_shift/su_max     0.000
_refine_ls_shift/su_mean     0.000
_refine_diff_density_max     2.380
_refine_diff_density_min     -1.331
_refine_ls_extinction_method     none
_refine_ls_extinction_coef     ?
loop_
    _atom_type_symbol
    _atom_type_description
    _atom_type_scat_dispersion_real
    _atom_type_scat_dispersion_imag
    _atom_type_scat_source
    'Na' 'Na' 0.0362 0.0249
                         'International Tables Vol C Tables 4.2.6.8 and 6.1.1.4'
    'O' 'O' 0.0106 0.0060
                         'International Tables Vol C Tables 4.2.6.8 and 6.1.1.4'
    'Al' 'Al' 0.0645 0.0514
                         'International Tables Vol C Tables 4.2.6.8 and 6.1.1.4'
    'As' 'As' 0.0499 2.0058
                         'International Tables Vol C Tables 4.2.6.8 and 6.1.1.4'
    'K' 'K' 0.2009 0.2494
                         'International Tables Vol C Tables 4.2.6.8 and 6.1.1.4'
_computing_data_collection     '<i>CAD-4 EXPRESS</i> (Enraf--Nonius, 1994)'
_computing_cell_refinement     '<i>CAD-4 EXPRESS</i> (Enraf--Nonius, 1994)'
_computing_data_reduction     'XCAD4 (Harms & Wocadlo, 1995)'
_computing_structure_solution     'SHELXS97 (Sheldrick, 2008)'
_computing_structure_refinement     'SHELXL97 (Sheldrick, 2008)'
_computing_molecular_graphics     'DIAMOND (Brandenburg, 2006)'
_computing_publication_material     'publCIF (Westrip, 2010)'
loop_
    _atom_site_type_symbol
    _atom_site_label
    _atom_site_fract_x
    _atom_site_fract_y
    _atom_site_fract_z
    _atom_site_U_iso_or_equiv
    _atom_site_adp_type
    _atom_site_calc_flag
    _atom_site_refinement_flags
    _atom_site_occupancy
    _atom_site_symmetry_multiplicity
    _atom_site_disorder_assembly
    _atom_site_disorder_group
    As As1 0.0000 0.15486(3) 0.05909(10) 0.0075(3) Uani d S 1 2 . .
    As As2 0.2500 -0.04448(3) 0.2500 0.0070(3) Uani d S 1 2 . .
    Al Al1 0.0000 0.0000 0.0000 0.0063(5) Uani d S 1 4 . .
    Al Al2 0.2500 0.09187(10) 0.2500 0.0073(4) Uani d S 1 2 . .
    O O1 0.0000 0.2179(3) -0.1020(8) 0.0163(10) Uani d S 1 2 . .
    O O2 0.1263(3) 0.15363(15) 0.2215(5) 0.0110(7) Uani d . 1 1 . .
    O O3 0.0000 0.0854(2) -0.0873(7) 0.0095(9) Uani d S 1 2 . .
    O O4 0.2105(3) -0.09062(16) 0.4534(4) 0.0102(6) Uani d . 1 1 . .
    O O5 0.1364(3) 0.01511(13) 0.2027(5) 0.0086(6) Uani d . 1 1 . .
    Na Na1 0.0000 0.1628(3) 0.5513(7) 0.0350(18) Uani d SP 0.725(14) 2 . .
    Na Na2 0.0000 0.0635(17) 0.520(5) 0.042(12) Uiso d SP 0.112(14) 2 . .
    K K1 0.2125(6) 0.2737(3) 0.1075(10) 0.048(2) Uani d P 0.314(7) 1 . .
    K K2 0.2500 0.271(3) 0.2500 0.03(2) Uiso d SP 0.035(12) 2 . .
loop_
    _atom_site_aniso_label
    _atom_site_aniso_U_11
    _atom_site_aniso_U_22
    _atom_site_aniso_U_33
    _atom_site_aniso_U_12
    _atom_site_aniso_U_13
    _atom_site_aniso_U_23
    As1 0.0016(4) 0.0103(4) 0.0108(4) 0.000 0.000 0.0013(2)
    As2 0.0039(4) 0.0086(4) 0.0084(4) 0.000 -0.0005(2) 0.000
    Al1 0.0011(10) 0.0090(12) 0.0089(11) 0.000 0.000 0.0003(10)
    Al2 0.0028(9) 0.0093(9) 0.0099(9) 0.000 -0.0001(6) 0.000
    O1 0.020(3) 0.013(2) 0.016(2) 0.000 0.000 0.006(2)
    O2 0.0045(15) 0.0124(15) 0.0161(15) 0.0010(11) -0.0040(13) -0.0019(11)
    O3 0.006(2) 0.009(2) 0.0133(19) 0.000 0.000 -0.0024(17)
    O4 0.0091(15) 0.0116(15) 0.0100(13) -0.0029(12) 0.0009(12) 0.0017(11)
    O5 0.0033(14) 0.0105(15) 0.0120(13) 0.0023(11) -0.0018(13) -0.0007(10)
    Na1 0.037(3) 0.047(3) 0.020(3) 0.000 0.000 -0.0033(19)
    K1 0.053(3) 0.034(3) 0.059(4) -0.029(3) 0.013(3) 0.003(2)
_geom_special_details
;
All e.s.d.'s (except the e.s.d. in the dihedral angle between two l.s. planes)
are estimated using the full covariance matrix. The cell e.s.d.'s are taken
into account individually in the estimation of e.s.d.'s in distances, angles
and torsion angles; correlations between e.s.d.'s in cell parameters are only
used when they are defined by crystal symmetry. An approximate (isotropic)
treatment of cell e.s.d.'s is used for estimating e.s.d.'s involving l.s.
planes.
;
loop_
    _geom_bond_atom_site_label_1
    _geom_bond_atom_site_label_2
    _geom_bond_site_symmetry_2
    _geom_bond_distance
    _geom_bond_publ_flag
    As1 O1 . 1.642(5) y
    As1 O2 11 1.678(3) y
    As1 O2 . 1.678(3) y
    As1 O3 . 1.694(4) y
    As2 O4 4 1.648(3) y
    As2 O4 . 1.648(3) y
    As2 O5 . 1.729(3) y
    As2 O5 4 1.729(3) y
    As2 Al2 . 2.781(2) ?
    Al1 O3 . 1.827(5) y
    Al1 O3 9 1.827(5) y
    Al1 O5 9 1.947(3) y
    Al1 O5 3 1.947(3) y
    Al1 O5 11 1.947(3) y
    Al1 O5 . 1.947(3) y
    Al2 O2 4 1.817(3) y
    Al2 O2 . 1.817(3) y
    Al2 O4 6_544 1.924(3) y
    Al2 O4 3_556 1.924(3) y
    Al2 O5 4 1.991(3) y
    Al2 O5 . 1.991(3) y
    Al2 Na2 . 3.19(2) ?
    Al2 Na2 14_556 3.19(2) ?
    Al2 Na1 14_556 3.552(3) ?
    Al2 Na1 . 3.552(3) ?
    Al2 K1 16_556 3.579(6) ?
    O1 Na1 1_554 2.467(7) ?
    O1 Na1 2_554 2.620(8) ?
    O1 K2 2_554 2.795(5) ?
    O1 K2 13 2.795(5) ?
    O1 K1 11 2.833(7) ?
    O1 K1 . 2.833(7) ?
    O1 K1 2_554 2.896(6) ?
    O1 K1 16 2.896(6) ?
    O1 K1 13 3.022(6) ?
    O1 K1 7_455 3.022(6) ?
    O2 Na1 . 2.481(5) ?
    O2 K1 . 2.708(6) ?
    O2 K2 . 2.73(5) ?
    O2 Na2 . 2.95(3) ?
    O2 K1 16_556 2.999(7) ?
    O2 K1 13 3.067(6) ?
    O2 K1 4 3.166(7) ?
    O3 Na2 1_554 2.53(3) ?
    O3 Na1 1_554 2.781(7) ?
    O4 Al2 6_545 1.924(3) ?
    O4 Na2 9_556 2.284(9) ?
    O4 Na1 9_556 2.655(4) ?
    O4 K1 10_556 2.795(6) ?
    O4 K2 10_556 3.13(5) ?
    O5 Na2 . 2.66(3) ?
    O5 Na2 9_556 2.77(3) ?
    Na1 Na2 . 2.03(4) ?
    Na1 O1 1_556 2.467(7) ?
    Na1 O2 11 2.481(5) ?
    Na1 K1 16_556 2.603(8) ?
    Na1 K1 2 2.603(8) ?
    Na1 O1 2 2.619(8) ?
    Na1 O4 9_556 2.655(4) ?
    Na1 O4 3_556 2.655(4) ?
    Na1 O3 1_556 2.781(7) ?
    Na1 K2 13_556 3.21(2) ?
    Na2 O4 3_556 2.284(9) ?
    Na2 O4 9_556 2.284(9) ?
    Na2 O3 1_556 2.53(3) ?
    Na2 Na2 9_556 2.60(7) ?
    Na2 O5 11 2.66(3) ?
    Na2 O5 3_556 2.77(3) ?
    Na2 O5 9_556 2.77(3) ?
    Na2 O2 11 2.95(3) ?
    Na2 As2 6_545 3.025(17) ?
    K1 K2 . 0.986(7) ?
    K1 K1 13 1.846(12) ?
    K1 K1 4 1.969(14) ?
    K1 K2 13 2.47(2) ?
    K1 Na1 2_554 2.603(8) ?
    K1 O4 10_566 2.795(6) ?
    K1 O1 2 2.896(6) ?
    K1 O2 16 2.999(7) ?
    K1 O1 13 3.022(6) ?
    K1 O2 13 3.067(6) ?
    K2 K1 4 0.986(7) ?
    K2 K1 16_556 2.47(2) ?
    K2 K1 13 2.47(2) ?
    K2 O2 4 2.73(5) ?
    K2 O1 13 2.795(5) ?
    K2 O1 2 2.795(5) ?
    K2 O4 10_566 3.13(5) ?
    K2 O4 15 3.13(5) ?
    K2 Na1 2_554 3.21(2) ?
    K2 Na1 13_556 3.21(2) ?
loop_
    _geom_angle_atom_site_label_1
    _geom_angle_atom_site_label_2
    _geom_angle_atom_site_label_3
    _geom_angle_site_symmetry_1
    _geom_angle_site_symmetry_3
    _geom_angle
    _geom_angle_publ_flag
    O1 As1 O2 . 11 113.13(15) ?
    O1 As1 O2 . . 113.13(15) ?
    O2 As1 O2 11 . 104.3(2) ?
    O1 As1 O3 . . 108.4(3) ?
    O2 As1 O3 11 . 108.86(14) ?
    O2 As1 O3 . . 108.86(14) ?
    O4 As2 O4 4 . 110.4(2) ?
    O4 As2 O5 4 . 116.04(14) ?
    O4 As2 O5 . . 111.32(15) ?
    O4 As2 O5 4 4 111.32(15) ?
    O4 As2 O5 . 4 116.04(14) ?
    O5 As2 O5 . 4 90.65(19) ?
    O4 As2 Al2 4 . 124.81(11) ?
    O4 As2 Al2 . . 124.81(11) ?
    O5 As2 Al2 . . 45.33(10) ?
    O5 As2 Al2 4 . 45.33(10) ?
    O3 Al1 O3 . 9 180.0 ?
    O3 Al1 O5 . 9 87.19(13) ?
    O3 Al1 O5 9 9 92.81(13) ?
    O3 Al1 O5 . 3 87.19(13) ?
    O3 Al1 O5 9 3 92.81(13) ?
    O5 Al1 O5 9 3 94.60(18) ?
    O3 Al1 O5 . 11 92.80(13) ?
    O3 Al1 O5 9 11 87.20(13) ?
    O5 Al1 O5 9 11 85.40(18) ?
    O5 Al1 O5 3 11 180.0 ?
    O3 Al1 O5 . . 92.80(13) ?
    O3 Al1 O5 9 . 87.19(13) ?
    O5 Al1 O5 9 . 180.0 ?
    O5 Al1 O5 3 . 85.40(18) ?
    O5 Al1 O5 11 . 94.60(18) ?
    O2 Al2 O2 4 . 92.3(2) ?
    O2 Al2 O4 4 6_544 87.27(15) ?
    O2 Al2 O4 . 6_544 93.78(15) ?
    O2 Al2 O4 4 3_556 93.78(15) ?
    O2 Al2 O4 . 3_556 87.27(15) ?
    O4 Al2 O4 6_544 3_556 178.5(2) ?
    O2 Al2 O5 4 4 95.88(12) ?
    O2 Al2 O5 . 4 171.00(15) ?
    O4 Al2 O5 6_544 4 90.44(14) ?
    O4 Al2 O5 3_556 4 88.37(14) ?
    O2 Al2 O5 4 . 171.00(15) ?
    O2 Al2 O5 . . 95.89(12) ?
    O4 Al2 O5 6_544 . 88.37(14) ?
    O4 Al2 O5 3_556 . 90.44(14) ?
    O5 Al2 O5 4 . 76.27(18) ?
    O2 Al2 As2 4 . 133.87(11) ?
    O2 Al2 As2 . . 133.87(11) ?
    O4 Al2 As2 6_544 . 89.24(12) ?
    O4 Al2 As2 3_556 . 89.24(12) ?
    O5 Al2 As2 4 . 38.14(9) ?
    O5 Al2 As2 . . 38.14(9) ?
    As1 O2 Al2 . . 129.43(18) ?
    As1 O3 Al1 . . 129.2(3) ?
    As2 O4 Al2 . 6_545 135.8(2) ?
    As2 O5 Al1 . . 120.66(15) ?
    As2 O5 Al2 . . 96.54(14) ?
    Al1 O5 Al2 . . 131.59(15) ?
    O2 Na1 O3 . 1_556 130.6(2) ?
    K1 Na1 O3 16_556 1_556 99.79(19) ?
    K1 Na1 O3 2 1_556 99.79(19) ?
    O1 Na1 O3 2 1_556 146.4(2) ?
    O4 Na1 O3 9_556 1_556 72.21(14) ?
    O4 Na1 O3 3_556 1_556 72.21(14) ?
    Na2 Na1 As1 . . 81.5(10) ?
    O1 Na1 As1 1_556 . 155.8(3) ?
    O2 Na1 As1 11 . 32.36(9) ?
    O2 Na1 As1 . . 32.36(9) ?
    K1 Na1 As1 16_556 . 99.35(18) ?
    K1 Na1 As1 2 . 99.35(18) ?
    O1 Na1 As1 2 . 71.20(16) ?
    O4 Na1 As1 9_556 . 87.71(12) ?
    O4 Na1 As1 3_556 . 87.71(12) ?
    O3 Na1 As1 1_556 . 142.4(2) ?
    Na2 Na1 K2 . 13_556 117.1(10) ?
    O1 Na1 K2 1_556 13_556 57.3(3) ?
    O2 Na1 K2 11 13_556 143.1(5) ?
    O2 Na1 K2 . 13_556 85.70(14) ?
    K1 Na1 K2 16_556 13_556 15.5(4) ?
    K1 Na1 K2 2 13_556 116.0(8) ?
    O1 Na1 K2 2 13_556 75.8(9) ?
    O4 Na1 K2 9_556 13_556 156.7(5) ?
    O4 Na1 K2 3_556 13_556 63.7(8) ?
    O3 Na1 K2 1_556 13_556 85.1(6) ?
    As1 Na1 K2 . 13_556 114.45(17) ?
    Na1 Na2 O4 . 3_556 75.6(9) ?
    Na1 Na2 O4 . 9_556 75.6(9) ?
    O4 Na2 O4 3_556 9_556 150.7(17) ?
    Na1 Na2 O3 . 1_556 74.3(11) ?
    O4 Na2 O3 3_556 1_556 83.4(9) ?
    O4 Na2 O3 9_556 1_556 83.4(9) ?
    Na1 Na2 Na2 . 9_556 180(2) ?
    O4 Na2 Na2 3_556 9_556 104.4(9) ?
    O4 Na2 Na2 9_556 9_556 104.4(9) ?
    O3 Na2 Na2 1_556 9_556 105.8(19) ?
    Na1 Na2 O5 . 11 116.3(13) ?
    O4 Na2 O5 3_556 11 131.8(13) ?
    O4 Na2 O5 9_556 11 67.9(5) ?
    O3 Na2 O5 1_556 11 144.1(7) ?
    Na2 Na2 O5 9_556 11 63.6(11) ?
    Na1 Na2 O5 . . 116.3(13) ?
    O4 Na2 O5 3_556 . 67.9(5) ?
    O4 Na2 O5 9_556 . 131.8(13) ?
    O3 Na2 O5 1_556 . 144.1(7) ?
    Na2 Na2 O5 9_556 . 63.6(11) ?
    O5 Na2 O5 11 . 65.1(8) ?
    Na1 Na2 O5 . 3_556 120.9(12) ?
    O4 Na2 O5 3_556 3_556 66.1(5) ?
    O4 Na2 O5 9_556 3_556 126.3(13) ?
    O3 Na2 O5 1_556 3_556 58.6(7) ?
    Na2 Na2 O5 9_556 3_556 59.2(11) ?
    O5 Na2 O5 11 3_556 122.8(13) ?
    O5 Na2 O5 . 3_556 89.2(7) ?
    Na1 Na2 O5 . 9_556 120.9(12) ?
    O4 Na2 O5 3_556 9_556 126.3(13) ?
    O4 Na2 O5 9_556 9_556 66.1(5) ?
    O3 Na2 O5 1_556 9_556 58.6(7) ?
    Na2 Na2 O5 9_556 9_556 59.2(11) ?
    O5 Na2 O5 11 9_556 89.2(7) ?
    O5 Na2 O5 . 9_556 122.8(13) ?
    O5 Na2 O5 3_556 9_556 62.1(8) ?
    Na1 Na2 O2 . 11 56.1(8) ?
    O4 Na2 O2 3_556 11 109.3(12) ?
    O4 Na2 O2 9_556 11 57.4(6) ?
    O3 Na2 O2 1_556 11 121.4(11) ?
    Na2 Na2 O2 9_556 11 123.8(17) ?
    O5 Na2 O2 11 11 60.3(6) ?
    O5 Na2 O2 . 11 89.3(10) ?
    O5 Na2 O2 3_556 11 175.4(8) ?
    O5 Na2 O2 9_556 11 122.25(12) ?
    Na1 Na2 O2 . . 56.1(8) ?
    O4 Na2 O2 3_556 . 57.4(6) ?
    O4 Na2 O2 9_556 . 109.3(12) ?
    O3 Na2 O2 1_556 . 121.4(11) ?
    Na2 Na2 O2 9_556 . 123.8(17) ?
    O5 Na2 O2 11 . 89.3(10) ?
    O5 Na2 O2 . . 60.3(6) ?
    O5 Na2 O2 3_556 . 122.25(12) ?
    O5 Na2 O2 9_556 . 175.4(8) ?
    O2 Na2 O2 11 . 53.4(6) ?
    Na1 Na2 As2 . 6_545 94.7(8) ?
    O4 Na2 As2 3_556 6_545 32.5(3) ?
    O4 Na2 As2 9_556 6_545 146.6(14) ?
    O3 Na2 As2 1_556 6_545 63.2(6) ?
    Na2 Na2 As2 9_556 6_545 85.4(10) ?
    O5 Na2 As2 11 6_545 141.6(11) ?
    O5 Na2 As2 . 6_545 81.4(3) ?
    O5 Na2 As2 3_556 6_545 34.3(3) ?
    O5 Na2 As2 9_556 6_545 93.9(10) ?
    O2 Na2 As2 11 6_545 141.0(10) ?
    O2 Na2 As2 . 6_545 89.9(4) ?
    O2 K1 O4 . 10_566 158.4(3) ?
    K2 K1 O1 . . 136(2) ?
    K1 K1 O1 13 . 77.3(4) ?
    K1 K1 O1 4 . 138.1(3) ?
    K2 K1 O1 13 . 63.1(4) ?
    Na1 K1 O1 2_554 . 57.43(19) ?
    O2 K1 O1 . . 59.97(16) ?
    O4 K1 O1 10_566 . 109.1(3) ?
    K2 K1 O1 . 2 74.3(4) ?
    K1 K1 O1 13 2 145.9(4) ?
    K1 K1 O1 4 2 74.1(3) ?
    K2 K1 O1 13 2 136.6(5) ?
    Na1 K1 O1 2_554 2 53.00(18) ?
    O2 K1 O1 . 2 68.10(17) ?
    O4 K1 O1 10_566 2 91.3(2) ?
    O1 K1 O1 . 2 73.48(15) ?
    K2 K1 O2 . 16 153(3) ?
    K1 K1 O2 13 16 77.6(4) ?
    K1 K1 O2 4 16 150.20(12) ?
    K2 K1 O2 13 16 59.0(10) ?
    Na1 K1 O2 2_554 16 51.99(17) ?
    O2 K1 O2 . 16 124.3(2) ?
    O4 K1 O2 10_566 16 52.81(14) ?
    O1 K1 O2 . 16 65.11(18) ?
    O1 K1 O2 2 16 104.9(3) ?
    K2 K1 O1 . 13 67.3(4) ?
    K1 K1 O1 13 13 66.1(4) ?
    K1 K1 O1 4 13 67.1(3) ?
    K2 K1 O1 13 13 81.5(2) ?
    Na1 K1 O1 2_554 13 145.6(2) ?
    O2 K1 O1 . 13 112.8(3) ?
    O4 K1 O1 10_566 13 87.10(17) ?
    O1 K1 O1 . 13 143.4(2) ?
    O1 K1 O1 2 13 140.6(2) ?
    O2 K1 O1 16 13 105.27(19) ?
    K2 K1 O2 . 13 115.2(17) ?
    K1 K1 O2 13 13 61.0(3) ?
    K1 K1 O2 4 13 113.7(4) ?
    K2 K1 O2 13 13 57.9(10) ?
    Na1 K1 O2 2_554 13 98.0(2) ?
    O2 K1 O2 . 13 143.4(2) ?
    O4 K1 O2 10_566 13 55.33(12) ?
    O1 K1 O2 . 13 108.0(2) ?
    O1 K1 O2 2 13 145.9(3) ?
    O2 K1 O2 16 13 51.17(15) ?
    O1 K1 O2 13 13 54.13(14) ?
    K1 K2 K1 4 . 174(6) ?
    K1 K2 K1 4 16_556 40.9(15) ?
    K1 K2 K1 . 16_556 142(2) ?
    K1 K2 K1 4 13 142(2) ?
    K1 K2 K1 . 13 40.9(15) ?
    K1 K2 K1 16_556 13 137(2) ?
    K1 K2 O2 4 . 107(3) ?
    K1 K2 O2 . . 78(3) ?
    K1 K2 O2 16_556 . 70.1(11) ?
    K1 K2 O2 13 . 72.0(11) ?
    K1 K2 O2 4 4 78(3) ?
    K1 K2 O2 . 4 107(3) ?
    K1 K2 O2 16_556 4 72.0(11) ?
    K1 K2 O2 13 4 70.1(11) ?
    O2 K2 O2 . 4 57.3(11) ?
    K1 K2 O1 4 13 85.9(5) ?
    K1 K2 O1 . 13 93.7(5) ?
    K1 K2 O1 16_556 13 119.1(6) ?
    K1 K2 O1 13 13 64.7(2) ?
    O2 K2 O1 . 13 119.6(16) ?
    O2 K2 O1 4 13 69.3(6) ?
    K1 K2 O1 4 2 93.7(5) ?
    K1 K2 O1 . 2 85.9(5) ?
    K1 K2 O1 16_556 2 64.7(2) ?
    K1 K2 O1 13 2 119.1(6) ?
    O2 K2 O1 . 2 69.3(6) ?
    O2 K2 O1 4 2 119.6(16) ?
    O1 K2 O1 13 2 171(2) ?
    K1 K2 O4 4 10_566 113(4) ?
    K1 K2 O4 . 10_566 62(3) ?
    K1 K2 O4 16_556 10_566 133.6(15) ?
    K1 K2 O4 13 10_566 88.7(8) ?
    O2 K2 O4 . 10_566 134.51(15) ?
    O2 K2 O4 4 10_566 151.78(16) ?
    O1 K2 O4 13 10_566 85.1(10) ?
    O1 K2 O4 2 10_566 86.7(10) ?
    K1 K2 O4 4 15 62(3) ?
    K1 K2 O4 . 15 113(4) ?
    K1 K2 O4 16_556 15 88.7(8) ?
    K1 K2 O4 13 15 133.6(15) ?
    O2 K2 O4 . 15 151.78(16) ?
    O2 K2 O4 4 15 134.51(15) ?
    O1 K2 O4 13 15 86.7(10) ?
    O1 K2 O4 2 15 85.1(10) ?
    O4 K2 O4 10_566 15 51.3(9) ?
    K1 K2 Na1 4 2_554 132(2) ?
    K1 K2 Na1 . 2_554 45.0(15) ?
    K1 K2 Na1 16_556 2_554 112.6(2) ?
    K1 K2 Na1 13 2_554 85.8(3) ?
    O2 K2 Na1 . 2_554 87.4(4) ?
    O2 K2 Na1 4 2_554 141.5(14) ?
    O1 K2 Na1 13 2_554 127.1(11) ?
    O1 K2 Na1 2 2_554 48.0(3) ?
    O4 K2 Na1 10_566 2_554 49.6(6) ?
    O4 K2 Na1 15 2_554 83.8(12) ?
    K1 K2 Na1 4 13_556 45.0(15) ?
    K1 K2 Na1 . 13_556 132(2) ?
    K1 K2 Na1 16_556 13_556 85.8(3) ?
    K1 K2 Na1 13 13_556 112.6(2) ?
    O2 K2 Na1 . 13_556 141.5(14) ?
    O2 K2 Na1 4 13_556 87.4(4) ?
    O1 K2 Na1 13 13_556 48.0(3) ?
    O1 K2 Na1 2 13_556 127.1(11) ?
    O4 K2 Na1 10_566 13_556 83.8(12) ?
    O4 K2 Na1 15 13_556 49.6(6) ?
    Na1 K2 Na1 2_554 13_556 130.3(18) ?
_iucr_refine_instructions_details
;
TITL    alm1 in C m c a
CELL   0.71073  10.4930  20.3946   6.3349  90.000  90.000  90.000
ZERR     4       0.001   0.004    0.004   0.000   0.000   0.000
LATT  7
SYMM -X, 0.50000-Y, 0.50000+Z
SYMM X,-Y,-Z
SYMM  0.50000-X,Y, 0.50000-Z
SFAC   Na    O   AL    AS     K
UNIT   6.70  64  12    16     5.30
ACTA
REM   ########### AFFINEMENT FINAL -  A NE PLUS TOUCHER -  A PUBLIER.  #########
L.S. 10
SUMP 0.75 0.001 1. 2    1. 3  1. 4  1. 5
WGHT    0.072700    0.586700
FVAR       0.18453   0.36250   0.05622   0.31366   0.01758
AS1   4    0.000000    0.154859    0.059089    10.50000    0.00162    0.01026 =
         0.01076    0.00134    0.00000    0.00000
AS2   4    0.250000   -0.044483    0.250000    10.50000    0.00390    0.00862 =
         0.00836    0.00000   -0.00052    0.00000
AL1   3    0.000000    0.000000    0.000000    10.25000    0.00107    0.00897 =
         0.00889    0.00027    0.00000    0.00000
AL2   3    0.250000    0.091874    0.250000    10.50000    0.00276    0.00931 =
         0.00992    0.00000   -0.00006    0.00000
O1    2    0.000000    0.217935   -0.102019    10.50000    0.01953    0.01335 =
         0.01609    0.00588    0.00000    0.00000
O2    2    0.126337    0.153629    0.221544    11.00000    0.00446    0.01245 =
         0.01609   -0.00193   -0.00398    0.00100
O3    2    0.000000    0.085372   -0.087340    10.50000    0.00580    0.00938 =
         0.01332   -0.00237    0.00000    0.00000
O4    2    0.210548   -0.090621    0.453414    11.00000    0.00911    0.01164 =
         0.00998    0.00171    0.00091   -0.00291
O5    2    0.136384    0.015106    0.202714    11.00000    0.00325    0.01048 =
         0.01205   -0.00070   -0.00178    0.00225
NA1   1    0.000000    0.162783    0.551299    21.00000    0.03727    0.04731 =
         0.02038   -0.00326    0.00000    0.00000
NA2   1    0.000000    0.063501    0.520238    31.00000    0.04235
K1    5    0.212470    0.273654    0.107526    41.00000    0.05277    0.03377 =
         0.05884    0.00298    0.01317   -0.02868
K2    5    0.250000    0.271194    0.250000    51.00000    0.02613
HKLF 4
REM     alm1 in C m c a
REM R1 =  0.0379 for    717 Fo > 4sig(Fo)  and  0.0409 for all    780 data
REM     84 parameters refined using      1 restraints
END
WGHT      0.0727      0.5867
REM Highest difference peak  2.380,  deepest hole -1.331,  1-sigma level  0.257
Q1    1   0.2472 -0.0450  0.4039  11.00000  0.05    2.38
Q2    1   0.0000  0.1552 -0.0990  10.50000  0.05    2.21
Q3    1   0.0000  0.1567  0.2154  10.50000  0.05    2.15
Q4    1   0.0000  0.1392  0.5718  10.50000  0.05    1.27
Q5    1   0.0000  0.1547  0.7567  10.50000  0.05    1.10
Q6    1   0.2261 -0.0894  0.3085  11.00000  0.05    0.83
Q7    1   0.2525  0.0509  0.2084  11.00000  0.05    0.83
Q8    1  -0.0723  0.1843  0.5594  11.00000  0.05    0.80
Q9    1   0.0000  0.2012  0.0350  10.50000  0.05    0.76
Q10   1   0.2236 -0.0910  0.6005  11.00000  0.05    0.75
Q11   1   0.2500  0.2500  0.0000  10.50000  0.05    0.67
Q12   1   0.0000  0.1080  0.0035  10.50000  0.05    0.65
Q13   1   0.1894  0.0000  0.5000  10.50000  0.05    0.53
Q14   1   0.1295  0.0185  0.0753  11.00000  0.05    0.50
Q15   1   0.1190  0.1559  0.3994  11.00000  0.05    0.44
Q16   1   0.1879 -0.0030  0.4106  11.00000  0.05    0.43
Q17   1   0.0000  0.2503 -0.0541  10.50000  0.05    0.42
Q18   1   0.1392  0.1543  0.0694  11.00000  0.05    0.41
Q19   1   0.0000  0.0027  0.1351  10.50000  0.05    0.40
Q20   1   0.1578  0.0202  0.2579  11.00000  0.05    0.38
;
data_New_Global_Publ_Block
_journal_date_recd_electronic     2013-11-20
_journal_date_accepted     2013-12-13
_journal_name_full     'Acta Crystallographica, Section E'
_journal_year     2014
_journal_volume     70
_journal_issue      1
_journal_page_first     i6
_journal_page_last     i6
_journal_paper_category     QI
_journal_paper_doi     10.1107/S1600536813033850
_journal_coeditor_code     WM2786
_publ_contact_author_name     'Prof. Habib Boughzala'
_publ_contact_author_address
;
Laboratoire de Materiaux et Cristallochimie
Institut preparatoire aux etudes ingenieur
Nabeul 8000 Mrezga, Nabeul, Tunisia
;
_publ_contact_author_email     habib.boughzala@ipein.rnu.tn
_publ_contact_author_fax     '216 72 220181'
_publ_contact_author_phone     '216 72 220091'
_publ_section_title
;
The aluminoarsenate Na~1.67~K~1.33~Al~3~(AsO~4~)~4~
;
loop_
    _publ_author_name
    _publ_author_address
    'Mohamad Alem Bouhassine'
;
Laboratoire  des Materiaux et de Cristallochimie
Faculte des Sciences de Tunis, Tunisia
;
    'Habib Boughzala'
;
Laboratoire  des Materiaux et de Cristallochimie
Faculte  des Sciences de Tunis, Tunisia
;
