# Supplementary material for: The aluminoarsenate Na1.67K1.33Al3(AsO4)4
Source: Acta Crystallogr Sect E Struct Rep Online. 2013 Dec 24;70(Pt 1):i6. doi: 10.1107/S1600536813033850 (PMC3914036; doi:10.1107/S1600536813033850)
Supplement: Supplementary file 2 [file e-70-000i6-Isup2.hkl]

# 
# h,k,l, Fc-squared, Fo-squared, sigma(Fo-squared) and status flag 
# 
data_I
_shelx_title '    alm1 in C m c a' 
_shelx_refln_list_code          4 
_shelx_F_calc_maximum      585.29 
_exptl_crystal_F_000      1370.80 
_reflns_d_resolution_high  0.7836 
 
loop_ 
 _symmetry_equiv_pos_as_xyz 
 'x, y, z' 
 '-x, -y+1/2, z+1/2' 
 'x, -y, -z' 
 '-x+1/2, y, -z+1/2' 
 'x+1/2, y+1/2, z' 
 '-x+1/2, -y+1, z+1/2' 
 'x+1/2, -y+1/2, -z' 
 '-x+1, y+1/2, -z+1/2' 
 '-x, -y, -z' 
 'x, y-1/2, -z-1/2' 
 '-x, y, z' 
 'x-1/2, -y, z-1/2' 
 '-x+1/2, -y+1/2, -z' 
 'x+1/2, y, -z-1/2' 
 '-x+1/2, y+1/2, z' 
 'x, -y+1/2, z-1/2' 
 
_cell_length_a    10.4930 
_cell_length_b    20.3946 
_cell_length_c     6.3349 
_cell_angle_alpha  90.000 
_cell_angle_beta   90.000 
_cell_angle_gamma  90.000 
 
_shelx_F_squared_multiplier     1.000 
 
loop_ 
 _refln_index_h 
 _refln_index_k 
 _refln_index_l 
 _refln_F_squared_calc 
 _refln_F_squared_meas 
 _refln_F_squared_sigma 
 _refln_observed_status 
   2   0   0     4244.48     6396.57    210.24 o 
   4   0   0   342561.88   377252.19   1993.50 o 
   6   0   0     7699.13     8836.39    397.58 o 
   8   0   0   283284.13   313912.78   2654.47 o 
  10   0   0     1572.39     1743.61    121.86 o 
  12   0   0    56017.54    55455.52   1472.88 o 
   2   2   0    97515.23   121124.59    784.60 o 
   4   2   0     3785.44     4672.34    180.59 o 
   6   2   0    41391.57    47153.25    665.97 o 
   8   2   0    16350.07    18240.97    631.02 o 
  10   2   0    34905.85    37583.65   1072.07 o 
  12   2   0     4695.23     4079.19    385.25 o 
   0   4   0     8380.92     8600.89    225.22 o 
   2   4   0    42475.13    47500.33    572.59 o 
   4   4   0     9982.47    14082.49    395.53 o 
   6   4   0    18212.14    24858.05    606.65 o 
   8   4   0     3195.22     3439.36    236.38 o 
  10   4   0    19361.59    20300.82    524.14 o 
  12   4   0     1202.00     1297.58     98.66 o 
   0   6   0    20961.91    21696.48    406.69 o 
   2   6   0   169385.17   185890.42   1286.42 o 
   4   6   0     8213.73    13494.93    429.88 o 
   6   6   0    81024.63   104179.73   1324.59 o 
   8   6   0    29702.82    34576.53    854.19 o 
  10   6   0    18293.81    22258.79    744.95 o 
  12   6   0     2775.77     2825.95    236.96 o 
   0   8   0     1266.48     2819.49    180.29 o 
   2   8   0    14514.35    16294.16    420.78 o 
   4   8   0    21903.42    27983.81    635.13 o 
   6   8   0    16015.78    24141.88    673.01 o 
   8   8   0     1196.28     1316.96    108.94 o 
  10   8   0     5943.77     7140.64    506.82 o 
  12   8   0     4208.30     3999.32    310.96 o 
   0  10   0    53320.14    50286.64    760.52 o 
   2  10   0     4046.48     4413.94    244.01 o 
   4  10   0    37749.15    44832.65    845.67 o 
   6  10   0        0.49     -156.80    156.80 o 
   8  10   0    50234.36    68063.96   1330.47 o 
  10  10   0        0.90      -29.36    158.56 o 
  12  10   0    21343.92    25931.59   1029.49 o 
   0  12   0    24751.75    25758.93    598.14 o 
   2  12   0    60909.03    63068.04    950.79 o 
   4  12   0      535.05      778.72     60.78 o 
   6  12   0    56805.61    71348.87   1234.74 o 
   8  12   0     3903.87     4914.59    385.54 o 
  10  12   0    33628.00    42011.10   1219.76 o 
   0  14   0     4024.14     3282.26    258.99 o 
   2  14   0    60489.68    63046.90   1031.25 o 
   4  14   0      963.12     1176.31     88.38 o 
   6  14   0    51824.79    61880.57   1223.29 o 
   8  14   0      271.05      477.45    205.84 o 
  10  14   0    28848.62    34056.21   1102.90 o 
   0  16   0   121178.10   122067.45   1461.43 o 
   2  16   0      649.25      649.23     68.71 o 
   4  16   0    47362.13    53631.16   1070.89 o 
   6  16   0     4424.00     4908.71    373.80 o 
   8  16   0    33877.17    42956.90   1149.59 o 
  10  16   0     5351.11     5538.86    417.55 o 
   0  18   0     5971.23     6247.70    390.54 o 
   2  18   0     2294.60     1951.21    167.96 o 
   4  18   0     5152.31     6036.86    391.71 o 
   6  18   0     1340.43     1465.54    108.06 o 
   8  18   0     3165.65     4125.88    321.83 o 
   0  20   0    47086.70    48692.79   1045.64 o 
   2  20   0        2.70      234.32    143.59 o 
   4  20   0    31684.81    36139.55    954.02 o 
   6  20   0      152.01      145.35    178.24 o 
   8  20   0    34756.71    42481.21   1195.69 o 
   0  22   0     8220.74     8292.28    497.71 o 
   2  22   0    54822.70    60557.74   1235.62 o 
   4  22   0    16073.57    17082.57    725.87 o 
   6  22   0    35376.96    39550.43   1098.49 o 
   0  24   0     6424.48     5448.12    410.80 o 
   2  24   0     5429.67     5762.02    440.16 o 
   4  24   0    13801.97    15821.11    710.89 o 
   0  26   0    13634.17    14190.26    665.97 o 
   1   1   1    38189.68    36410.43   1551.82 o 
   3   1   1    38403.50    41862.06   3148.23 o 
   5   1   1     4896.04     5686.05    259.74 o 
   7   1   1    36372.83    41579.30   1058.55 o 
   9   1   1     7446.87     7300.28    170.89 o 
  11   1   1     8337.05     8374.88    235.44 o 
  13   1   1     6765.50     6067.31    202.40 o 
   0   2   1     3634.96     3419.03     64.96 o 
   2   2   1    11247.80    10727.18    737.61 o 
   4   2   1    15899.22    19765.07   1384.79 o 
   6   2   1     6080.52     6890.33    679.77 o 
   8   2   1     3112.83     3217.58    251.65 o 
  10   2   1     1891.76     2029.48    104.59 o 
  12   2   1      297.00      338.75     55.16 o 
   1   3   1    17896.68    15340.37    725.42 o 
   3   3   1    29737.43    30833.48   2366.41 o 
   5   3   1    10177.02    12272.54    793.40 o 
   7   3   1    14600.86    16625.49    671.40 o 
   9   3   1     8906.80     9014.65    240.49 o 
  11   3   1     9141.03     8932.30    276.19 o 
  13   3   1     5750.22     5125.78    234.51 o 
   0   4   1    48418.92    41326.70    833.93 o 
   2   4   1     7953.98     7813.06    422.25 o 
   4   4   1    19912.45    20348.60    764.48 o 
   6   4   1     6398.89     6794.67    339.44 o 
   8   4   1    21428.86    22964.59    880.03 o 
  10   4   1     1866.60     1889.49    110.38 o 
  12   4   1     7207.08     6732.95    258.24 o 
   1   5   1     6727.82     6400.06    302.82 o 
   3   5   1       29.37      120.39     60.93 o 
   5   5   1     4821.44     6214.30    363.52 o 
   7   5   1      597.06      721.49     41.27 o 
   9   5   1     3141.01     3559.25    159.11 o 
  11   5   1      165.30       10.44     90.72 o 
  13   5   1      722.47      592.42     52.77 o 
   0   6   1   102224.70    89561.90    461.66 o 
   2   6   1    37495.79    34410.57   1793.53 o 
   4   6   1    72373.84    78625.55   3563.57 o 
   6   6   1    25950.09    29350.64    857.71 o 
   8   6   1    36414.83    39858.77    824.24 o 
  10   6   1     9340.81     9734.42    468.94 o 
  12   6   1    17179.75    16377.53    399.04 o 
   1   7   1    26919.81    22645.42    391.53 o 
   3   7   1     1145.69      936.79     48.41 o 
   5   7   1    27134.69    26947.34   1172.05 o 
   7   7   1     6394.77     6595.79    482.44 o 
   9   7   1    17595.32    17378.64    354.69 o 
  11   7   1     5340.82     4710.32    249.59 o 
   0   8   1     5613.31     6449.30    156.09 o 
   2   8   1    68358.80    65192.20   3110.93 o 
   4   8   1    36590.16    38094.27    958.28 o 
   6   8   1    73264.53    76259.96   1773.56 o 
   8   8   1     1543.54     1531.50     81.69 o 
  10   8   1    34955.65    34518.48    546.37 o 
  12   8   1    12934.44    12615.77    534.71 o 
   1   9   1     2419.26     2010.30     70.99 o 
   3   9   1      106.38       95.96     30.05 o 
   5   9   1     7684.99     8190.26    452.79 o 
   7   9   1      157.20      157.79     73.66 o 
   9   9   1     4945.53     5162.06    298.77 o 
  11   9   1     1705.73     1525.11     73.81 o 
   0  10   1     8938.17     7884.79    255.61 o 
   2  10   1     7803.73     7920.07    308.46 o 
   4  10   1    20503.27    22162.70    694.45 o 
   6  10   1     6826.80     6925.02    231.90 o 
   8  10   1     4144.61     4713.14    338.86 o 
  10  10   1      913.84      971.61     64.67 o 
  12  10   1     4160.64     4090.60    195.69 o 
   1  11   1      432.83      524.98     21.86 o 
   3  11   1       39.19       26.12     89.27 o 
   5  11   1     1210.47     1024.57     62.58 o 
   7  11   1       84.08      227.13     82.43 o 
   9  11   1      462.58      306.47    115.02 o 
  11  11   1       55.94      109.13     98.49 o 
   0  12   1     3505.66     2989.85    144.41 o 
   2  12   1    16337.49    15481.29    351.48 o 
   4  12   1     1725.60     1896.43    185.87 o 
   6  12   1     6819.86     6655.69    558.35 o 
   8  12   1      428.05      622.27    142.56 o 
  10  12   1     7488.56     7325.13    607.97 o 
   1  13   1    34211.00    32215.03    589.29 o 
   3  13   1    39595.64    37746.31   1218.30 o 
   5  13   1    15560.15    15542.86    376.47 o 
   7  13   1    35762.25    35871.95    604.77 o 
   9  13   1    14135.14    14978.01    435.63 o 
  11  13   1    14318.56    13458.25    456.16 o 
   0  14   1    55977.45    52007.63   1468.33 o 
   2  14   1    11748.68    10964.29    554.97 o 
   4  14   1     6958.49     7118.53    259.89 o 
   6  14   1     7337.28     7627.64    347.81 o 
   8  14   1    38039.63    39116.42   1556.56 o 
  10  14   1    11407.44    10197.01    422.54 o 
   1  15   1      280.94      311.00     56.34 o 
   3  15   1     2608.16     2238.86    128.23 o 
   5  15   1      115.89      212.89    132.43 o 
   7  15   1     3231.51     3208.76    230.21 o 
   9  15   1       26.26      212.63    120.54 o 
   0  16   1    43579.11    42542.82   1158.84 o 
   2  16   1    25774.03    25483.82    605.18 o 
   4  16   1    10701.07    11408.16    349.70 o 
   6  16   1    14406.57    15847.18   1106.42 o 
   8  16   1    21580.58    22970.73   1576.09 o 
  10  16   1    13306.57    13308.22    556.88 o 
   1  17   1     6361.00     6467.95    186.31 o 
   3  17   1     8737.12     9006.90    318.33 o 
   5  17   1     2620.86     2497.53    208.04 o 
   7  17   1     7307.26     7218.32    330.48 o 
   9  17   1     2803.36     2949.42    187.36 o 
   0  18   1     2708.57     2576.93    182.49 o 
   2  18   1    15144.16    14880.57    413.74 o 
   4  18   1     2040.02     2065.83    120.94 o 
   6  18   1     8311.45     8633.77    735.12 o 
   8  18   1      830.98      990.45    133.02 o 
   1  19   1    13168.55    13569.41    417.09 o 
   3  19   1    10469.73    11581.18    451.61 o 
   5  19   1    11640.43    12708.07   1471.56 o 
   7  19   1     7769.69     8858.76    388.36 o 
   9  19   1     9489.53     9547.28    591.97 o 
   0  20   1    13062.13    13596.24    405.98 o 
   2  20   1     1125.74     1083.92     64.24 o 
   4  20   1     1154.86     1176.43     75.90 o 
   6  20   1      166.04       68.05    133.93 o 
   8  20   1     7005.30     7910.76    816.75 o 
   1  21   1      173.88      106.82     79.47 o 
   3  21   1     1004.06     1079.46    310.52 o 
   5  21   1        1.18      -59.08    109.78 o 
   7  21   1      944.10     1163.69     76.20 o 
   0  22   1     8498.82     8911.95    748.33 o 
   2  22   1      106.57      150.19    112.50 o 
   4  22   1       89.80      162.97    162.97 o 
   6  22   1      621.48      718.10     68.73 o 
   1  23   1     3352.28     3748.75    144.29 o 
   3  23   1      436.36      720.53    226.83 o 
   5  23   1     3762.42     4014.33    268.68 o 
   0  24   1     3909.89     3799.36    202.43 o 
   2  24   1      512.84      604.89    169.57 o 
   4  24   1     2156.87     2672.58    354.27 o 
   1  25   1     4143.31     4628.44    155.88 o 
   3  25   1     3335.88     3440.85    298.48 o 
   0   0   2     8937.16     8197.07    126.85 o 
   2   0   2   241222.98   229233.73  25639.86 o 
   4   0   2    21094.50    24008.29   3438.33 o 
   6   0   2   166404.92   175524.03  16617.01 o 
   8   0   2    13901.18    14270.84    735.41 o 
  10   0   2   125034.63   128086.17   7423.41 o 
  12   0   2       50.14      107.47    123.62 o 
   1   1   2    15314.65    13872.52    349.89 o 
   3   1   2       92.47      105.84     17.23 o 
   5   1   2    13479.43    13447.52    941.40 o 
   7   1   2     1958.13     1826.60    116.55 o 
   9   1   2     8713.14     9174.42    187.86 o 
  11   1   2     1393.41     1372.60     55.77 o 
   0   2   2    75987.37    67282.76   1683.56 o 
   2   2   2    26806.65    24328.66   2944.14 o 
   4   2   2    29452.52    28844.54   2945.32 o 
   6   2   2    14241.87    15097.63    970.61 o 
   8   2   2    32709.13    33342.05   2326.04 o 
  10   2   2    16551.23    16074.47    823.36 o 
  12   2   2    13494.16    11778.74    329.43 o 
   1   3   2     2026.57     2050.78    127.87 o 
   3   3   2      113.69       84.61     17.51 o 
   5   3   2      346.04      498.10     60.78 o 
   7   3   2      857.05      953.86     97.93 o 
   9   3   2      429.81      396.42     82.51 o 
  11   3   2       49.26      102.66     82.19 o 
   0   4   2    35268.72    31927.03    524.43 o 
   2   4   2      152.92       78.16     36.00 o 
   4   4   2    19454.07    19529.93   1711.02 o 
   6   4   2     2698.58     3270.62    355.15 o 
   8   4   2     7627.93     7957.53    502.85 o 
  10   4   2      484.98      568.72    173.69 o 
  12   4   2     3902.34     4027.19    327.55 o 
   1   5   2    35944.30    34548.59    713.22 o 
   3   5   2    42604.28    41374.30   2157.20 o 
   5   5   2    13778.31    14139.55   1021.41 o 
   7   5   2    25694.78    26082.12    972.67 o 
   9   5   2    10244.81     9985.13    803.98 o 
  11   5   2    10062.70    10306.03    441.33 o 
   0   6   2     3787.43     2761.91    268.24 o 
   2   6   2    22577.91    21079.55    664.06 o 
   4   6   2    88379.41    87252.01   4619.19 o 
   6   6   2     2985.65     2710.14    229.04 o 
   8   6   2    19017.46    19443.87   1039.77 o 
  10   6   2     2145.67     1980.83     98.97 o 
  12   6   2    33642.80    31198.42    551.56 o 
   1   7   2    15125.14    13837.49    205.05 o 
   3   7   2    10347.71     9604.59    548.07 o 
   5   7   2     1643.85     1284.50     72.63 o 
   7   7   2    15256.42    14433.76    318.01 o 
   9   7   2     2147.46     2116.95    112.88 o 
  11   7   2     2192.63     1999.73    113.36 o 
   0   8   2     7295.25     6090.30    146.88 o 
   2   8   2     7599.09     6684.38    155.16 o 
   4   8   2    29671.06    30042.52   1448.65 o 
   6   8   2     7940.36     7059.89    197.22 o 
   8   8   2     7558.00     8028.05    378.50 o 
  10   8   2     2105.80     1894.49    119.82 o 
  12   8   2     9513.33     9216.33    505.93 o 
   1   9   2    18505.13    17381.30    285.10 o 
   3   9   2     8941.14     8440.60    323.29 o 
   5   9   2     3681.16     3834.15    147.87 o 
   7   9   2    14247.46    13673.99    552.92 o 
   9   9   2     4948.28     5039.57    320.50 o 
  11   9   2     1738.11     1721.68    182.94 o 
   0  10   2     6204.72     6094.76    164.04 o 
   2  10   2    56654.98    50332.03   2288.60 o 
   4  10   2       51.28       35.69    106.00 o 
   6  10   2    33177.07    32836.84   1399.91 o 
   8  10   2      304.21      306.93    111.14 o 
  10  10   2    12761.50    12449.80    340.63 o 
   1  11   2    15218.44    14070.43    286.08 o 
   3  11   2    19161.97    17552.26    941.10 o 
   5  11   2    11485.87    10793.77    672.13 o 
   7  11   2     8423.18     7697.37    280.28 o 
   9  11   2     8245.31     7542.93    264.62 o 
  11  11   2     5505.07     5115.26    250.31 o 
   0  12   2    54961.70    48274.20    698.71 o 
   2  12   2      298.53      326.89     27.62 o 
   4  12   2    77322.30    70822.67   3458.74 o 
   6  12   2       56.36      226.35     75.21 o 
   8  12   2    20351.03    18704.57    407.66 o 
  10  12   2      564.58      529.25     46.49 o 
   1  13   2     1752.33     1661.14     67.02 o 
   3  13   2       10.58       94.93     62.53 o 
   5  13   2      278.01      276.29    100.42 o 
   7  13   2      546.34      509.83     87.06 o 
   9  13   2      487.09      486.83    108.94 o 
  11  13   2      151.40      166.00    160.62 o 
   0  14   2    28764.82    23713.20   1164.71 o 
   2  14   2      672.36      715.76     49.54 o 
   4  14   2    46125.19    41359.63    776.08 o 
   6  14   2      555.77      491.20     44.90 o 
   8  14   2    16851.30    15838.18    403.61 o 
  10  14   2      243.89      205.54     44.88 o 
   1  15   2     7107.67     6412.33    164.44 o 
   3  15   2       73.13       93.10     91.89 o 
   5  15   2     3905.04     3494.47    349.43 o 
   7  15   2     2321.65     2499.07    286.59 o 
   9  15   2     3631.13     3502.23    182.36 o 
   0  16   2      263.69      215.49     37.03 o 
   2  16   2    19724.88    18378.50    401.28 o 
   4  16   2     3025.68     2796.91    142.27 o 
   6  16   2    20553.89    19389.52    453.80 o 
   8  16   2      589.09      559.43     70.19 o 
  10  16   2    16887.35    15704.13    945.80 o 
   1  17   2     3710.62     3110.87    110.66 o 
   3  17   2     2699.97     2455.77    135.54 o 
   5  17   2     6297.51     6030.20    268.69 o 
   7  17   2      592.02      615.27     53.45 o 
   9  17   2     3377.95     2932.07    390.83 o 
   0  18   2      289.01      305.80    102.74 o 
   2  18   2     5688.17     5208.51    242.92 o 
   4  18   2      352.89      303.44     58.35 o 
   6  18   2     3297.84     2888.42    165.82 o 
   8  18   2      546.69      483.56     55.57 o 
   1  19   2      208.03      192.84     72.66 o 
   3  19   2     1223.59     1335.03    119.36 o 
   5  19   2      508.43      526.00     55.71 o 
   7  19   2      109.40      -52.85    201.73 o 
   0  20   2     1301.68     1200.67    117.31 o 
   2  20   2    30031.04    28750.31   1076.91 o 
   4  20   2       16.21       10.29    103.59 o 
   6  20   2    25357.91    24505.86   1090.71 o 
   1  21   2     9628.05     9594.96    314.23 o 
   3  21   2     7187.97     6662.34    316.94 o 
   5  21   2     2486.15     2671.12    238.87 o 
   7  21   2    12294.62    12146.25    449.36 o 
   0  22   2    15590.02    15916.88    664.79 o 
   2  22   2     4532.83     4368.98    214.96 o 
   4  22   2    31526.84    31675.26    692.66 o 
   6  22   2     7118.17     7443.06    355.15 o 
   1  23   2      268.65      292.09     71.46 o 
   3  23   2     1954.28     2118.55    125.42 o 
   5  23   2      112.24      153.42    116.87 o 
   0  24   2     3147.11     3252.30    326.96 o 
   2  24   2     7785.64     8436.39    621.63 o 
   1  25   2     2033.64     1990.14    146.98 o 
   1   1   3       26.82       73.71     14.31 o 
   3   1   3    18591.77    19216.34   1214.99 o 
   5   1   3     3229.50     3305.96    211.41 o 
   7   1   3      811.93      869.21     52.77 o 
   9   1   3      699.62      764.59     43.95 o 
  11   1   3     5599.79     4994.60    272.44 o 
   0   2   3      557.69      957.59     50.69 o 
   2   2   3     9100.06     8534.60    635.43 o 
   4   2   3    21828.52    20572.88   2337.34 o 
   6   2   3     2250.32     2184.00    166.20 o 
   8   2   3     8251.93     7868.45    512.39 o 
  10   2   3     1108.06     1166.18     68.86 o 
  12   2   3    17250.40    15244.84   1047.84 o 
   1   3   3      945.35      898.58     49.98 o 
   3   3   3       40.83       35.09     38.30 o 
   5   3   3      559.02      660.55     40.17 o 
   7   3   3     1347.99     1419.93    181.17 o 
   9   3   3      316.99      329.69     33.62 o 
  11   3   3      209.03      102.15    104.13 o 
   0   4   3      736.66      775.44     73.12 o 
   2   4   3    36593.49    32525.01   2461.40 o 
   4   4   3      159.38      193.90     18.99 o 
   6   4   3    33302.37    32482.13   3188.74 o 
   8   4   3      558.19      569.05    178.82 o 
  10   4   3    22116.14    20947.92   1147.38 o 
  12   4   3       11.18      -94.27     94.27 o 
   1   5   3       59.24       64.66     37.38 o 
   3   5   3     1201.00     1058.40    106.30 o 
   5   5   3     6450.91     6458.54    465.12 o 
   7   5   3     1146.86     1093.77    118.48 o 
   9   5   3     1586.06     1532.66     69.99 o 
  11   5   3     1119.64     1033.26     59.91 o 
   0   6   3     9732.17     9002.53    473.49 o 
   2   6   3    71189.32    64700.12   2460.37 o 
   4   6   3     8852.41     8726.06    637.78 o 
   6   6   3    58624.83    56370.79   4521.56 o 
   8   6   3     8573.46     8678.93    515.77 o 
  10   6   3    30000.37    27426.61    935.38 o 
  12   6   3     3377.80     3204.67    203.64 o 
   1   7   3     3675.27     3097.61     87.35 o 
   3   7   3    18149.67    17006.92    711.33 o 
   5   7   3    14908.67    14074.37   1126.09 o 
   7   7   3     1333.84     1313.26     95.87 o 
   9   7   3     3930.09     3836.89    216.56 o 
  11   7   3     7482.01     6590.47    618.25 o 
   0   8   3   137672.14   124412.76    975.01 o 
   2   8   3     4962.18     4597.10    404.48 o 
   4   8   3   184618.58   170826.17   7957.83 o 
   6   8   3      450.82      546.80    114.66 o 
   8   8   3    45128.67    43753.71   1699.71 o 
  10   8   3      779.19      741.25     69.59 o 
   1   9   3      448.21      479.32     33.36 o 
   3   9   3      100.18      137.84     51.46 o 
   5   9   3      355.29      354.71     30.10 o 
   7   9   3      560.71      543.06     81.04 o 
   9   9   3      192.52      224.57     77.12 o 
  11   9   3      145.46      220.74     83.36 o 
   0  10   3      937.08      969.34     46.77 o 
   2  10   3     9773.97     9315.83    325.64 o 
   4  10   3     3570.47     3132.33    246.95 o 
   6  10   3    10422.57    10596.17    735.41 o 
   8  10   3      846.66      711.38     65.04 o 
  10  10   3     4454.94     4625.76    223.15 o 
   1  11   3      113.18       85.12     43.46 o 
   3  11   3     1671.23     1699.52    183.08 o 
   5  11   3      586.66      486.01     39.29 o 
   7  11   3      655.03      580.28     70.62 o 
   9  11   3      254.18      144.93     92.08 o 
  11  11   3      407.37      438.00     64.75 o 
   0  12   3    18034.30    17190.30    318.44 o 
   2  12   3      548.14      593.41     33.60 o 
   4  12   3    20018.32    18786.89    346.91 o 
   6  12   3      940.73      824.77     47.53 o 
   8  12   3    12418.12    11797.97    482.30 o 
  10  12   3      204.51      106.04    129.20 o 
   1  13   3     2586.39     2519.28     89.44 o 
   3  13   3     9622.43     9275.24    562.02 o 
   5  13   3     6378.79     6501.72    721.46 o 
   7  13   3     2158.09     1949.39    154.31 o 
   9  13   3     2373.17     1886.14    154.16 o 
   0  14   3    30237.43    27290.65    434.43 o 
   2  14   3    62648.25    59055.39    770.21 o 
   4  14   3     2125.95     1947.65    177.06 o 
   6  14   3    32576.22    30013.81    930.24 o 
   8  14   3     4715.10     4573.22    222.98 o 
  10  14   3    19965.16    18507.58    465.96 o 
   1  15   3      118.89      117.97     56.73 o 
   3  15   3        9.32       -0.95     70.18 o 
   5  15   3       98.25       38.67     90.14 o 
   7  15   3        4.71      131.14     68.32 o 
   9  15   3       35.06       14.62    137.42 o 
   0  16   3    21878.71    19856.59    409.87 o 
   2  16   3    17927.48    16557.65    473.93 o 
   4  16   3     7018.84     6624.57    248.83 o 
   6  16   3    11427.95    11581.85    344.63 o 
   8  16   3    12489.87    11829.98   1162.36 o 
   1  17   3       15.93      126.02     54.91 o 
   3  17   3     1386.88     1258.66     64.67 o 
   5  17   3       18.08      -68.52     78.76 o 
   7  17   3      479.40      437.89     51.91 o 
   0  18   3    21478.38    20744.47    465.77 o 
   2  18   3      141.72      161.27     66.21 o 
   4  18   3    25046.19    21838.58    915.41 o 
   6  18   3       88.07       -5.13    175.74 o 
   8  18   3    17952.09    15976.26    873.57 o 
   1  19   3     2408.22     2368.22     91.14 o 
   3  19   3     2744.00     2927.83    155.33 o 
   5  19   3     3480.28     2967.62    150.59 o 
   7  19   3     1612.83     1533.32    122.15 o 
   0  20   3       55.87       70.78     97.81 o 
   2  20   3     5031.93     4975.66    240.05 o 
   4  20   3     2439.75     2138.67    162.09 o 
   6  20   3     4590.41     4332.57    508.58 o 
   1  21   3      687.01      691.60     53.11 o 
   3  21   3      765.64      633.79    115.55 o 
   5  21   3       72.36      106.02     73.52 o 
   0  22   3      538.77      505.58     91.47 o 
   2  22   3     6522.93     6621.77    318.63 o 
   4  22   3     4287.15     4158.17    223.25 o 
   1  23   3      202.52      279.52     63.38 o 
   3  23   3     1255.06     1334.89    119.07 o 
   0  24   3     7168.45     7740.09    377.03 o 
   0   0   4    89570.77    86624.41   1931.69 o 
   2   0   4    40392.13    38450.01   3200.34 o 
   4   0   4    28976.56    29096.07   2963.38 o 
   6   0   4    26592.75    25886.87   3925.91 o 
   8   0   4    47277.84    47175.70   7521.78 o 
  10   0   4    17651.65    16527.46   1976.46 o 
   1   1   4    15245.12    14759.56    260.91 o 
   3   1   4    16136.63    15570.21    713.64 o 
   5   1   4    27645.84    26662.39   2285.83 o 
   7   1   4     4323.93     4338.37    263.20 o 
   9   1   4     9539.31     9929.64    928.05 o 
  11   1   4     8216.60     7839.46    385.64 o 
   0   2   4    58069.30    54771.20   2095.39 o 
   2   2   4    24909.72    23886.26   2152.79 o 
   4   2   4    37419.31    37186.32   4503.64 o 
   6   2   4    11550.64    11227.21   1443.37 o 
   8   2   4    19651.76    19873.67   3283.44 o 
  10   2   4     6776.44     6487.15    881.20 o 
   1   3   4      555.55      500.25     20.40 o 
   3   3   4      540.50      534.62     66.66 o 
   5   3   4     3810.98     4030.20    477.89 o 
   7   3   4      203.41       82.96    110.85 o 
   9   3   4     1146.73     1233.53    203.49 o 
  11   3   4      392.59      498.98     60.20 o 
   0   4   4       54.77       70.42     23.09 o 
   2   4   4       45.02      116.57     45.06 o 
   4   4   4     1017.98     1032.13    141.24 o 
   6   4   4      172.06      148.88     70.66 o 
   8   4   4      986.80     1172.01    115.25 o 
  10   4   4      902.37     1026.46    121.12 o 
   1   5   4    32831.00    31557.87    483.88 o 
   3   5   4    42096.50    40497.67   4021.49 o 
   5   5   4    26089.39    26581.35   2654.76 o 
   7   5   4    25143.22    26029.37   2774.27 o 
   9   5   4    12724.14    12790.87    727.34 o 
  11   5   4    12919.16    13115.09   1263.66 o 
   0   6   4     1692.25     1771.09     94.09 o 
   2   6   4    17150.99    15744.38    991.90 o 
   4   6   4     2114.04     2099.85    125.24 o 
   6   6   4    12059.43    12236.48   1637.46 o 
   8   6   4      676.90      649.27     75.46 o 
  10   6   4     4957.39     4764.95    537.35 o 
   1   7   4     5198.44     4977.98    117.74 o 
   3   7   4    25632.41    24064.88   1169.41 o 
   5   7   4     6278.79     5771.79    388.48 o 
   7   7   4     6748.81     6228.03    566.86 o 
   9   7   4     2088.13     2084.63    356.03 o 
  11   7   4     7856.64     7180.09    287.88 o 
   0   8   4     3838.50     3330.94    136.34 o 
   2   8   4    17698.51    16458.97   1154.58 o 
   4   8   4     7277.69     6783.91    735.85 o 
   6   8   4    13211.00    12773.89   1726.87 o 
   8   8   4     1697.55     1642.17     98.96 o 
  10   8   4     6289.99     5959.82    295.54 o 
   1   9   4     4924.25     4709.06    134.48 o 
   3   9   4    27556.37    26249.61   1800.72 o 
   5   9   4     8227.76     8894.39   1198.62 o 
   7   9   4     6362.96     6415.81    355.45 o 
   9   9   4     3005.20     2914.64    273.82 o 
   0  10   4    11663.37    10078.26    240.80 o 
   2  10   4     4814.17     4197.00    168.38 o 
   4  10   4     4284.29     3996.07    170.48 o 
   6  10   4     5188.78     5349.27   1065.61 o 
   8  10   4     7668.66     7281.88    593.00 o 
  10  10   4     3712.66     3760.32    441.33 o 
   1  11   4    22566.54    20914.87    253.08 o 
   3  11   4    17355.66    16969.38   1481.69 o 
   5  11   4    17160.08    15924.08   1001.01 o 
   7  11   4    15289.78    14908.82   1064.43 o 
   9  11   4     9358.85     8612.28   1159.57 o 
   0  12   4      623.30      670.82     37.44 o 
   2  12   4    12388.74    11015.97    654.96 o 
   4  12   4     5008.64     4584.56    242.69 o 
   6  12   4    12918.89    12485.59   1114.20 o 
   8  12   4     2094.21     2088.26    141.24 o 
   1  13   4       14.78       73.74     31.83 o 
   3  13   4      711.57      692.10    104.83 o 
   5  13   4     2176.33     1854.56    278.22 o 
   7  13   4     1061.78     1121.27     69.23 o 
   9  13   4      605.16      327.13    116.45 o 
   0  14   4     6115.57     6286.69    229.64 o 
   2  14   4    13786.52    13413.50    376.74 o 
   4  14   4     9716.05     9900.81    454.26 o 
   6  14   4     9201.64     9290.08    924.81 o 
   8  14   4     2137.98     2106.60    170.60 o 
   1  15   4     4005.22     3796.81    140.67 o 
   3  15   4    10242.63    10074.24    691.37 o 
   5  15   4    15273.65    13924.48   1206.99 o 
   7  15   4      535.46      702.35    209.66 o 
   0  16   4     3123.48     2770.64    150.31 o 
   2  16   4     8106.61     7362.17    771.53 o 
   4  16   4      370.56      397.58    165.90 o 
   6  16   4     6470.58     6276.88    563.05 o 
   8  16   4     2299.54     2228.96    121.19 o 
   1  17   4     9264.48     8792.35    239.12 o 
   3  17   4     3668.76     3312.19    387.16 o 
   5  17   4     6926.13     6871.65    509.61 o 
   7  17   4     5642.62     5450.34    506.52 o 
   0  18   4      168.04      178.26     95.62 o 
   2  18   4      486.11      588.13     50.41 o 
   4  18   4      449.82      552.55    207.60 o 
   6  18   4       29.45      116.32     85.30 o 
   1  19   4     1707.35     1557.43     62.37 o 
   3  19   4       29.98       39.77     92.36 o 
   5  19   4     1237.19     1327.28    118.34 o 
   0  20   4    21425.29    20083.11    572.74 o 
   2  20   4     5047.72     4901.32    243.01 o 
   4  20   4    11609.22    11249.53    749.80 o 
   1  21   4     5812.15     5466.06    228.57 o 
   3  21   4    18830.02    18125.76   1572.71 o 
   0  22   4     9811.92     9615.74    388.71 o 
   2  22   4    11684.38    11299.47   1065.46 o 
   1   1   5      400.04      409.86     14.75 o 
   3   1   5     3893.76     3646.09    191.82 o 
   5   1   5     1656.88     1486.04    136.35 o 
   7   1   5      785.51      813.82     51.62 o 
   9   1   5       18.44      109.34     73.56 o 
   0   2   5     2479.55     2334.42    122.61 o 
   2   2   5    24924.39    23252.97   1357.04 o 
   4   2   5      578.05      664.82     42.81 o 
   6   2   5    13778.41    13720.99   2277.44 o 
   8   2   5     6990.52     6409.67    994.84 o 
  10   2   5     7086.96     6423.68   1004.53 o 
   1   3   5     5555.67     5431.13    276.67 o 
   3   3   5     4250.65     4044.82    335.04 o 
   5   3   5     3455.34     3119.58    284.97 o 
   7   3   5     5435.58     5005.31    887.96 o 
   9   3   5     1610.52     1377.77    274.11 o 
   0   4   5    48381.07    45191.59    828.79 o 
   2   4   5     1556.10     1393.41    114.81 o 
   4   4   5    27529.48    27060.06   2712.90 o 
   6   4   5      101.05      122.50     68.45 o 
   8   4   5    19631.61    19812.05   3385.62 o 
  10   4   5      202.84      240.89     53.26 o 
   1   5   5     2305.56     2291.35     84.84 o 
   3   5   5      590.86      746.53    109.82 o 
   5   5   5      245.82      212.46     85.91 o 
   7   5   5     1029.84      822.89    138.45 o 
   9   5   5      588.74      558.69     78.25 o 
   0   6   5    39472.07    38155.54   1053.42 o 
   2   6   5     7212.54     7268.27    226.83 o 
   4   6   5    29711.52    29308.48   2797.76 o 
   6   6   5     6525.84     7324.13    698.12 o 
   8   6   5    27267.47    25912.77   3519.96 o 
  10   6   5     4610.90     4989.97    653.49 o 
   1   7   5     3487.10     3423.59    174.62 o 
   3   7   5       53.89      131.01     66.51 o 
   5   7   5      182.57      188.86     78.84 o 
   7   7   5     3516.17     3517.48    715.30 o 
   9   7   5      520.20      509.89     46.55 o 
   0   8   5      299.86      290.32     39.20 o 
   2   8   5    50312.21    48465.43   3137.35 o 
   4   8   5     1573.11     1782.81    261.63 o 
   6   8   5    49980.11    49928.01   5004.73 o 
   8   8   5      239.43      222.71    110.26 o 
   1   9   5     1580.14     1506.53     74.89 o 
   3   9   5      314.98      321.76     32.07 o 
   5   9   5     2255.93     2160.75    289.08 o 
   7   9   5      593.27      683.69     45.40 o 
   9   9   5      848.74      913.83     97.19 o 
   0  10   5     3373.22     3290.34    428.56 o 
   2  10   5      753.62      754.58     52.49 o 
   4  10   5     3797.46     3925.45    408.45 o 
   6  10   5     1198.98     1083.21     87.21 o 
   8  10   5     5045.17     5340.09    242.57 o 
   1  11   5      683.17      613.60     68.04 o 
   3  11   5      850.95      856.97    127.88 o 
   5  11   5       51.58       22.42     79.50 o 
   7  11   5     1556.98     1546.62    220.23 o 
   0  12   5     4007.24     4445.12    195.38 o 
   2  12   5    11953.74    12379.87    317.57 o 
   4  12   5      894.35      853.50     90.29 o 
   6  12   5    11546.02    11184.58   1362.03 o 
   8  12   5     1324.46     1134.25     88.09 o 
   1  13   5       28.88       52.84     53.41 o 
   3  13   5     3252.19     3400.56    184.62 o 
   5  13   5     1061.08      979.79     52.52 o 
   7  13   5      121.03      225.18     88.06 o 
   0  14   5    29297.27    30606.10   1454.53 o 
   2  14   5      316.86      302.69     64.31 o 
   4  14   5    21682.75    21262.75   1862.97 o 
   6  14   5     1049.78     1026.25     82.22 o 
   1  15   5     1008.30     1068.21     57.77 o 
   3  15   5     1706.23     1713.32    164.73 o 
   5  15   5      818.31      802.18    115.55 o 
   7  15   5     1169.19     1176.66     71.44 o 
   0  16   5    14667.57    16335.29    637.48 o 
   2  16   5     6211.62     6713.41    560.11 o 
   4  16   5    10843.27    10765.51    353.33 o 
   6  16   5     5907.02     5622.46    746.72 o 
   1  17   5     1233.92     1292.03     57.94 o 
   3  17   5     2340.09     1857.09    146.67 o 
   5  17   5     2869.92     2842.61    288.79 o 
   0  18   5      126.24      211.98    107.93 o 
   2  18   5    25897.53    26006.54   2191.99 o 
   4  18   5       18.69       27.65    147.55 o 
   1  19   5        9.58      -40.23     70.33 o 
   3  19   5      203.86      297.86    129.50 o 
   0  20   5    10305.82    10879.26    395.01 o 
   2  20   5       38.76       55.30    135.95 o 
   0   0   6    72967.25    75218.53   1513.55 o 
   2   0   6     8289.36     8489.18    604.30 o 
   4   0   6    51912.02    51794.70   5698.30 o 
   6   0   6     5559.40     5240.17    920.26 o 
   8   0   6    36099.02    36054.28   5126.00 o 
   1   1   6    14759.12    15037.64    274.12 o 
   3   1   6     5697.86     6082.52    453.96 o 
   5   1   6     6981.84     7124.51    422.89 o 
   7   1   6     8179.45     8156.83    590.14 o 
   0   2   6     2221.61     2240.93    168.69 o 
   2   2   6    26962.10    26946.53   1206.55 o 
   4   2   6     4865.67     5088.03    366.46 o 
   6   2   6    23234.82    23143.03   2973.07 o 
   8   2   6     2322.57     2702.67    788.71 o 
   1   3   6     1442.98     1463.28     59.14 o 
   3   3   6      397.82      408.45     36.13 o 
   5   3   6     1890.03     2168.52    318.45 o 
   7   3   6       31.45       24.79     86.17 o 
   0   4   6     3834.58     4226.93    179.57 o 
   2   4   6    10369.66    10568.13    974.58 o 
   4   4   6      863.24      881.06    100.28 o 
   6   4   6     8056.67     8380.12   1126.98 o 
   8   4   6     2584.44     2933.55    514.01 o 
   1   5   6    10759.14    11414.96    205.93 o 
   3   5   6     7952.50     7744.02   1319.16 o 
   5   5   6     5507.62     5540.86    683.00 o 
   7   5   6     7491.82     7857.67   1315.34 o 
   0   6   6      582.18      420.23    101.01 o 
   2   6   6     7895.71     7945.96    806.91 o 
   4   6   6      829.16      856.96     80.16 o 
   6   6   6     4281.06     4269.20    375.85 o 
   8   6   6       41.19       17.16    107.18 o 
   1   7   6     4510.33     4852.18    175.25 o 
   3   7   6     1543.33     1672.15    246.95 o 
   5   7   6      385.81      405.39     40.78 o 
   7   7   6     5618.98     5761.11    518.56 o 
   0   8   6     8637.17     8900.85    549.98 o 
   2   8   6     2484.75     2470.52    248.12 o 
   4   8   6     7141.83     7201.37    713.10 o 
   6   8   6     1815.02     1924.38    158.56 o 
   1   9   6     4526.96     4559.08    220.90 o 
   3   9   6     1431.40     1610.01     84.33 o 
   5   9   6       99.77      134.83     85.68 o 
   7   9   6     7828.40     8126.65    939.64 o 
   0  10   6    22665.84    23658.57    686.08 o 
   2  10   6       23.39       71.81     73.68 o 
   4  10   6    13834.16    13943.44   1030.96 o 
   6  10   6       29.38      -44.95     92.48 o 
   1  11   6     6650.41     6488.73    176.15 o 
   3  11   6     6373.89     6606.26    867.40 o 
   5  11   6     5254.96     5515.78   1122.42 o 
   0  12   6     1339.95     1482.41     79.77 o 
   2  12   6    10613.06    11720.27    552.04 o 
   4  12   6     1673.69     1801.43     99.29 o 
   6  12   6     8240.08     8395.43   1194.95 o 
   1  13   6      672.61      717.94     44.80 o 
   3  13   6      949.18     1019.34     69.00 o 
   5  13   6      289.58      311.54     91.91 o 
   0  14   6     2219.63     2407.03    180.88 o 
   2  14   6     8740.42     8978.91    824.38 o 
   4  14   6     3418.34     3438.10    177.35 o 
   1  15   6    10446.40    11296.59    508.67 o 
   3  15   6     1157.62     1267.09     72.09 o 
   0  16   6    22338.21    23155.28   1462.46 o 
   2  16   6      753.51      827.66     54.81 o 
   1  17   6     2664.10     2784.61    107.08 o 
   1   1   7     3037.07     3210.32     84.15 o 
   3   1   7      249.70      259.80     36.66 o 
   5   1   7       72.90       21.17     61.23 o 
   0   2   7     2617.87     2691.45    216.41 o 
   2   2   7     1457.29     1459.32     92.05 o 
   4   2   7     4256.40     4566.77    337.39 o 
   6   2   7      710.95      877.73    233.59 o 
   1   3   7     8104.10     7704.68    188.96 o 
   3   3   7     8279.44     8497.49    742.46 o 
   5   3   7     6195.62     6539.66    468.50 o 
   0   4   7      674.93      751.99     51.57 o 
   2   4   7     5610.04     5867.94    242.67 o 
   4   4   7      333.25      403.85     71.21 o 
   6   4   7     6917.66     7778.22    690.49 o 
   1   5   7       16.43      -46.84     70.02 o 
   3   5   7     1336.39     1303.54    129.20 o 
   5   5   7      125.62       96.67    131.70 o 
   0   6   7    14293.21    14622.39    957.55 o 
   2   6   7    17372.73    18207.15   1335.60 o 
   4   6   7     7585.87     8701.08   1066.93 o 
   1   7   7     3798.48     3711.79    135.37 o 
   3   7   7       79.79     -131.70    186.17 o 
   5   7   7      628.42      641.55     81.04 o 
   0   8   7    19665.67    20992.10   1347.20 o 
   2   8   7     8966.52     9407.43    834.07 o 
   4   8   7    15984.41    17442.37   1355.28 o 
   1   9   7     4784.95     4833.33    163.09 o 
   3   9   7     3775.04     3611.23    548.95 o 
   0  10   7     5434.07     5503.29    464.68 o 
   2  10   7     4235.44     4725.73    718.38 o 
   4  10   7     1737.00     1786.02    174.86 o 
   1  11   7      901.93      931.47     40.97 o 
   3  11   7      709.36      778.80    221.55 o 
   0  12   7     5392.41     6115.20    273.60 o 
   2  12   7      165.85      135.40    106.93 o 
   0   0   8      309.54      270.65    100.38 o 
   1   1   8      332.19      367.75     33.61 o 
   0   2   8     9826.79    12343.47    551.16 o 
   1   3   8       44.02       12.46     94.81 o 
                                                 
